# Supplementary material for: Integrated Assessment of Obesity Indices and Novel Inflammatory Biomarkers in Predicting the Severity of Obstructive Sleep Apnea
Source: J Clin Med. 2025 Dec 29;15(1):273. doi: 10.3390/jcm15010273 (PMC12786763; doi:10.3390/jcm15010273)
Supplement: Supplementary file 1 [file jcm-15-00273-s001.zip]

Archive with 1 entries (1 files):
- jcm-4040302-supplementary.pdf
